# Supplementary material for: Genome-wide investigation of superoxide dismutase (SOD) gene family and their regulatory miRNAs reveal the involvement in abiotic stress and hormone response in tea plant (Camellia sinensis)
Source: PLoS One. 2019 Oct 10;14(10):e0223609. doi: 10.1371/journal.pone.0223609 (PMC6786557; doi:10.1371/journal.pone.0223609)
Supplement: S1 Table — (XLSX) [file pone.0223609.s003.xlsx]

## Sheet: Table S1
Table S1. List of the SOD sequences in tea plant cultivar ‘Yunkang10’ and cultivar ‘Shuchazao’
Gene name (Yunkang 10)	Transcript ID	Scaffold ID	Coding sequence	Protein sequence
CsCSD1	CSA025607	Sc0000327	ATGAATACGGTGAAAGCGGTGGCTGTCATCACCGGCGACCCCACTGTTAGAGGCAATCTTCAGTTCGTTCAGGACTCTCAAGGAGCAACCCATATCAGAGGGAAGATAAGCGGCCTCAGTCCAGGCCTTCACGGCTTCCATATTCACTCCCTCGGTGATACCACCAACGGCTGCAATTCCACCGGACCTCATTTTAATCCATTCAAGAAGGATCACGGAGCTCCTTCTGATAAAGAGCGTCACGCTGGAGATTTGGGTAATATTGTTGCTGGCCCAGACGGGGTTGCAGAGATTTTCATTAAAGATATGCTGATTCCGCTATGTGGGCAACATTCCATATTGGGGAGGGCAGTAGTTGTGCATGCAGATCCTGACGATCTTGGGAGAGGTATGGTTCAT…	MNTVKAVAVITGDPTVRGNLQFVQDSQGATHIRGKISGLSPGLHGFHIHSLGDTTNGCNSTGPHFNPFKKDHGAPSDKERHAGDLGNIVAGPDGVAEIFIKDMLIPLCGQHSILGRAVVVHADPDDLGRGMVHSLHLMSYYNA
CsCSD2	CSA021369	Sc0000439	ATGGTGAAGGCTGTCGTTGTTCTGAACAGCAGTGAAGGTGTCAGTGGCACTGTACACTTCACTCAAGAAGGAGATGGTCCAACTACAGTTACCGGAAGCGTCTCTGGGCTTAAACCTGGACTTCATGGTTTCCACGTCCATGCTCTTGGTGATACAACGAATGGTTGCATGTCAACTGGACCACATTTTAATCCTGCTGGCAAACTGCATGGTGCTCCTGAGGATGAGAATCGCCATGCCGGTGACCTTGGCAACATCACAGTTGGTGCAGATGGCACTGCATGTTTCACCATTGTTGACAAACAGATCCCTCTCTGTGGCCCAAATTCCATCATTGGAAGGGCTGTTGTTGTCCATGGAGACCCTGATGATCTGGGAAAGGGTAACACTAATTACATT…	MVKAVVVLNSSEGVSGTVHFTQEGDGPTTVTGSVSGLKPGLHGFHVHALGDTTNGCMSTGPHFNPAGKLHGAPEDENRHAGDLGNITVGADGTACFTIVDKQIPLCGPNSIIGRAVVVHGDPDDLGKGNTNYITIITSLSVAQIPSLEGLLLFMETLMIWERPAPFLRQHFICYNLFCSGGHELSLSTGNAGGRIACGIIGLQG
CsCSD3	CSA017187	Sc0000588	ATGGTGAAGGCTGTTGTTGTTCTAAACAGCAGTGAAGGTGTCAGGGGCACTGTCTACTTTACCCAAGAAGAAGACGGTCCAACTACAGTTACCGGAAGCCTTTCTGGCCTTAAACCCGGACTTCATGGTTTCCATGTCCATGCTCTTGGTGATACAACAAATGGTTGCATGTCAACTGGACCACATTTTAATCCTGTTGGCAAAGAACATGGTGCTCCTGAGGATGAGAATCGCCATGCTGGTGATCTTGGTAACGTTGTAGTTGGTGAAGACGGAACTGCAAGTTTCACGGTCGTTGACAAACAGATCCCTCTCTGTGGACCACATTCCATAATTGGCAGGGCTGTTGTTGTCCATGCTGACCTCGATGATCTGGGAAAGGGTGGCCATGAACTGAGC…	MVKAVVVLNSSEGVRGTVYFTQEEDGPTTVTGSLSGLKPGLHGFHVHALGDTTNGCMSTGPHFNPVGKEHGAPEDENRHAGDLGNVVVGEDGTASFTVVDKQIPLCGPHSIIGRAVVVHADLDDLGKGGHELSKSTGNAGGRIACGIIGLQG
CsCSD4	CSA011382	Sc0000630	ATGCAAGCAGCAATAGCAGCCATGGCAGCTCATGCACTCCTCTTCTCAACTACTCCATCCCATACTCTTCTTTACCCACTATTCTCTTCCCCAACCCCTCACAACAACAACAACCCATCTCTCTTCTCTTCATTCCACGCCCTCCCCCTCCTCAAATTCACCCCCCAATCCATTTCCGTCTCCGCCACCGCCCCAAAGCCCCTCACCGCCGCCAAGAAAGCCGTAGCCGTCCTCAAGGGCAACTCCAAAGTCGAAGGCGTTGTTACCCTCTCTCAAGACGACGGTGGCCCAACCACTGTGAATGTTCGCGTTACGGGACTCGCTCCAGGACCTCATGGCTTCCATCTACACGAGTATGGAGATACAACAAATGGGTGTATATCAACAGGAGCACATTTT…	MQAAIAAMAAHALLFSTTPSHTLLYPLFSSPTPHNNNNPSLFSSFHALPLLKFTPQSISVSATAPKPLTAAKKAVAVLKGNSKVEGVVTLSQDDGGPTTVNVRVTGLAPGPHGFHLHEYGDTTNGCISTGAHFNPYKKTHGAPKDEIRHAGDLGNIIANADGVAEAKIVDGQIPLSGPNAVIGRALVVHELEDDLGKGGQELSLTTGNAGGRLACVSWL
CsCSD5	CSA001146	Sc0000635	ATGCTTAGATCACGTGGAACAATGGTGAAAGCTGTTGCTGTTCTTAGTAGCAATGAGGGTGTGAGTGGAACTATCTACTTCACCCAAGAAGGAGATGGTCCAACAAATGTTACGGGAAATGTTTCTGGCCTAAAGCCTGGGCTTCATGGCTTCCATGTCCATGCCCTTGGAGATACAACAAATGGTTGCATGTCAACTGGACCACATTTTAATCCTGCTGGCAAAGAACATGGTGCTCCTGAAGATGAGATTCGCCATGCTGGTGATCTGGGTAATGTGACAGTTGGTGGCGATGGTGCTGCTAATTTCACAATTGTTGACAAGCAGATTCCTCTCTGTGGTCCGAATTCCATTATTGGGAGGGCTGTTGTCGTCCATGCAGATCCCGATGATCTTGGC…	MLRSRGTMVKAVAVLSSNEGVSGTIYFTQEGDGPTNVTGNVSGLKPGLHGFHVHALGDTTNGCMSTGPHFNPAGKEHGAPEDEIRHAGDLGNVTVGGDGAANFTIVDKQIPLCGPNSIIGRAVVVHADPDDLGKGMSKI
CsCSD6	CSA034922	Sc0003154	ATGGTGAAGGCTGTCGTTGTTCTGAACAGCAGTGAAGGTGTCAGTGGCACTGTACACTTCACTCAAGAAGGAGATGGTCCAACTACAGTTACCGGAAGCGTCTCTGGGCTTAAACCTGGACTTCATGGTTTCCACGTCCATGCTCTTGGTGATACAACGAATGGTTGCATGTCAACTGGACCACATTTTAATCCTGCTGGCAAACTGCATAGTGCTCCTGAGGATGAGAATCGCCATGCCGGTGACCTTGGCAACATCACAGTTGGTGCAGATGGCACTGCATGTTTCACCATTGTTGACAAACAGATCCCTCTCTGTGGCCCAAATTCCATCATTGGAAGGGCTGTTGTTGTCCATGGAGACCCTGATGATCTGGCCATGGGATGCAATGGGCAGTGT…	MVKAVVVLNSSEGVSGTVHFTQEGDGPTTVTGSVSGLKPGLHGFHVHALGDTTNGCMSTGPHFNPAGKLHSAPEDENRHAGDLGNITVGADGTACFTIVDKQIPLCGPNSIIGRAVVVHGDPDDLAMGCNGQCATLFVIIAGGYLGFKTGWVGYELPVGYFPFGVDGMLAGAATVFFAYIGFDSVASTAEEVKNPQRDLPLGIATALSICCMLYMLVSVVIVGLVPYYAMDPDTPISSAFASTCGMQRT
CsCSD7	CSA015873	Sc0004343	ATGGCCTCTCATACAACACTCCCATCTCAAGCTCTCCTCTACCCACTACTCCTCTCAAACCCTAAAAACCCACCTCTCCGCTCTTCCTTCCACGGCCTCTCCCTCAAACTCACCCACCAATCCCTCTCTATCTCCGCCAATCCCAAGCCTCTCTCCACCGTCGTCGTCGCCGCCACCAAGAAAGCCGTCGCCGTCCTCAAAGGCACCTCCAATGTCGAAGGCGTTGTAACCCTCACTCAAGATGACAATGGTCCAACTACTGTGAATGTTCGTGTTACAGGACTCACTCCGGGACTTCATGGATTCCATCTACACGAATTTGGAGATACAACAAATGGGTGTATGTCAACAGGAGCACACTTTAATCCTAATGGTATGACACACGGTGCTCCTGAAGAT…	MASHTTLPSQALLYPLLLSNPKNPPLRSSFHGLSLKLTHQSLSISANPKPLSTVVVAATKKAVAVLKGTSNVEGVVTLTQDDNGPTTVNVRVTGLTPGLHGFHLHEFGDTTNGCMSTGAHFNPNGMTHGAPEDKIRHAGDLGNIVANADGVAEATIVDNQIPLTGPNAVIGRALVVHELEDDLGKGGHELSLSTGNAGGRLACGMQIH
CsFSD1	CSA028529	Sc0000299	ATGAATAGTAGAAAATGTCTGAGGAAAGCTGGTCCTGGTATGACAACTGCCAAACTTGAACTGAAGCCTCCTCCATATCCTCTGGCAAATTTCAAAGAGTTTTGGGGATTAGACCCAGTTCTGCCTGCTTTTGGAGTCACTGGGTTAGACTTCAGTTTGCTCCGTCGGACAGCACTATTTCAATTTGGGGGCGTAGCTTCCCTAACCAGGCTAGTTTTCAGTAATGCTTTAGAACCACATATGAGCCGTGATACACTGGAGTACCACTGGGGGAAGCACCATAGAACTTATGTAGAGAACTTAAACAAGCAAATAGTGGGAACAGAATTGGATGGAATGACATTAGAAGGCATAATCATTGCTACATACAACAAGGGCGACCTCCTTCCTGCTTTCAAT…	MNSRKCLRKAGPGMTTAKLELKPPPYPLANFKEFWGLDPVLPAFGVTGLDFSLLRRTALFQFGGVASLTRLVFSNALEPHMSRDTLEYHWGKHHRTYVENLNKQIVGTELDGMTLEGIIIATYNKGDLLPAFNNAAQAWNHDFFWESMKPGGGGKPSGELLELINRDFGSFEGFVKDFKAAAATQFGSGWAWLTYKANRLDVGNAVNPPRGGQEVSGGEESQCHEPPFLGLYSGKFHTLVPTGLDKPLLTIDIWEHAYYLDFQNRRPDYISTFMEKLVSWEAVNSRLEKAKARAAEREREEEKRKREQEEGNAAGNEVTEMYLDSETDDSEAE
CsFSD2	CSA003829	Sc0004543	ATGTCTAACAATTATCTTTCACTACAGAGTCAGCGGCAAAAGAGAGAGCAGCATGGGGCCCAAAAGACACCAAAAGTTCTTGCCTACCATGGCCTGCAAAAACCACCTTATAAACTTGATGCACTAGAACCATATATGAGCCAAAGGACACTTGAGATGCACTGGGGAGAGCATCATCGTCTTTATGTGGAAGGTCTGAACAAACAACTTGAAAAGAATGACATACTGTATGGCCACACCATGGATGAACTTGTCAAAGTGACATATAACAATGGGAATCCATTACCAGAATTTAATAATGCTGCCCAGGTTTGGAATCATGACTTCTTTTGGGAATCGATGCAACCAGGAGGTGGTAACATGCCCATAATGGGTCTTCTTCAGCAGATTGAAAAGGAT…	MSNNYLSLQSQRQKREQHGAQKTPKVLAYHGLQKPPYKLDALEPYMSQRTLEMHWGEHHRLYVEGLNKQLEKNDILYGHTMDELVKVTYNNGNPLPEFNNAAQVWNHDFFWESMQPGGGNMPIMGLLQQIEKDFGSFNNFKEKFIEAALTLFGSGWVWLVLKRSEKRLEVVRTSNAVSPLVWDDIPIISLDMWEHAYYLDYKNDKGRYINVFMNHLVSWNAAMGRMARAQAFVNLGEPKIPIA
CsMSD1	CSA035367	Sc0000593	ATGGCTCTTCGGACTCTGTTGACCAGCAAAGCCCTTACAGGAAGTGGGCTAGGGTTAGGGTTTCAGAGCACCCGGGGATTTCAGACCTTCTCCCTCCCGGATCTCCCTTACGACTATAGCGCTCTCGAGCCGGCCATCAGCGGTGAGATCATGCAGCTCCATCACCAGAAGCATCACAAGACTTACGTCACCAACTACAACAAGGCTCTCGAGCAGCTCGACGACGCCATGGCCAAGGGCGATGCACCGACAACCGTCAAATTGCATAGCGCCATCAAGTTCAACGGCGGAGGGCATATCAACCACTCACTTTTCTGGCAGAATCTTGCTCCAGTTCGTGAAGATGGTGGTGAGCCTCCAAAGGGTTCTTTAGGTTGGGCTATTGACACAAATTTTGGT…	MALRTLLTSKALTGSGLGLGFQSTRGFQTFSLPDLPYDYSALEPAISGEIMQLHHQKHHKTYVTNYNKALEQLDDAMAKGDAPTTVKLHSAIKFNGGGHINHSLFWQNLAPVREDGGEPPKGSLGWAIDTNFGSLEALIQKMNAEGAALQGSGWVWLGVDKELKKLVVETTANQDPLVTKGPSLVPLLGLDVWEHAYYLQRFITI
Gene name (Shuchazao)
CsCSD1	TEA012288	Scaffold338	ATGGTGAAGGCTGTCGTTGTTCTGAACAGCAGTGAAGGTGTCAGTGGCAC CGTACACTTCACTCAAGAAGGAGATGGTCCAACTACAGTTACCGGAAGCG TCTCTGGGCTTAAACCTGGACTTCATGGTTTCCACGTCCATGCTCTTGGT GATACAACGAATGGTTGCATGTCAACTGGACCACATTTTAATCCTGCTGG CAAACTGCATGGTGCTCCTGAGGATGAGAATCGCCATGCCGGTGACCTTG GCAACATCACAGTTGGTGCAGATGGCACTGCATGTTTCACCATTGTTGAC AAACAGATCCCTCTCTGTGGCCCAAATTCCATCATTGGAAGGGCTGTTGT TGTCCATGGAGACCCTGATGATCTGGGAAAGGGTGGCCATGA…	MVKAVVVLNSSEGVSGTVHFTQEGDGPTTVTGSVSGLKPGLHGFHVHALG DTTNGCMSTGPHFNPAGKLHGAPEDENRHAGDLGNITVGADGTACFTIVD KQIPLCGPNSIIGRAVVVHGDPDDLGKGGHELSLSTGNAGGRIACDFHSI KQLTVIPMSSFSCRGSKEMASTWLEMDELDDMQYITIVSGYNVSARQPIW LLFMVFEFIHSTR
CsCSD2	TEA012935	Scaffold1720	ATGGTGAAGGCTGTTGTTGTTCTTAACAGCAGTGAAGGTCCAACTACAGT TACCGGAAGCCTTTCTGGCCTTCAACCCGGACTTCATGGTTTCCATGTCC ATGCTCTTGGTGATACAACAAATGGTTGCATGTCAACTGGACCACATTTT AATCCTGTTGGCAAAGAACATGGTGCTCCTGAGGATGAGAATCGCCATGC TGGTGATCTTGGTAACGTTGTAGTTGGTGAAGACGGAACTGCAAGTTTCA CGGTCGTTGACAAACAGATCCCTCTCTCTGGACCACATTCCATAATTGGC AGGGCTGTTGTTGTCCATGCTGACCTCGATGATCTGGGAAAGGGTGGCCA TGAACTGAGCAAAAGCACTGGAAATGCTGGCGGAAGGATTGC…	MVKAVVVLNSSEGPTTVTGSLSGLQPGLHGFHVHALGDTTNGCMSTGPHF NPVGKEHGAPEDENRHAGDLGNVVVGEDGTASFTVVDKQIPLSGPHSIIG RAVVVHADLDDLGKGGHELSKSTGNAGGRIACALWVGVPVSLALKAYSPV RMRLGLNLDLGFEAWFVGL
CsCSD3	TEA005110	Scaffold1857	ATGGGTAGTTGTGTAATTGAATTGAAAGTCCGAATTGTGAAATGGGTTTT GTTTTTGGATAGGTCCAACTACTGTGAATGTTCGTGTTACAGGACTCACT CCGGGACTTCATGGATTCCATCTAGAGCACACTTTAATCCTAATGGTATG ACACACGGTGCTCCTGAAGATAAAATCCGTCATGCGGGTGACCTGGGAAA CATAGTTGCTAATGCTGATGGGGTGGCAGAGGCAACAATAGTGGATAACC AGATACCACTTACTGGACCTAATGCTGTCATCGGCAGGGCCCTCGTGGTT CATGAGCTTGAGGATGACCTTGGAAAGGGTGGTCACGAACTTAGCCTTTC CACTGGCAATGCAGGGGGACGATTGGCATGTGGAATGAGGGG…	MGSCVIELKVRIVKWVLFLDRSNYCECSCYRTHSGTSWIPSRAHFNPNGM THGAPEDKIRHAGDLGNIVANADGVAEATIVDNQIPLTGPNAVIGRALVV HELEDDLGKGGHELSLSTGNAGGRLACGMRGLLWWSMSGGMMVSIPFGIF LRGMCKTRRQMSFWLYFSSFMNIQFFKETNMLCWVPPSSCHGVLEVKSFH GALLGDNGASSWKGVWCGWFDSSLRTDPCLESIRCVLVTCLFYFLCMLNI ELNVIESRGCTFVFCERQLLVAKLAESILFLCIQSPINVTLKLFGHSTVY TKSSPDEGVRTLEANGRFRNLPKTLRKFNNNINAGIELVFYAKKPRNCES
CsCSD4	TEA006239	Scaffold1970	ATGGTGAAGGCTGTCGTTGTTCTGAACAGCAGTGAAGGTGTCAGTGGCAC TGTACACTTCACTCAAGAAGGAGATGGTCCAACTACAGTTACCGGAAGCG TCTCTGGGCTTAAACCTGGACTTCATGGTTTCCACGTCCATGCTCTTGGT GATACAACGAATGGTTGCATGTCAACTGGACCACATTTTAATCCTGCTGG CAAACTGCATGGTGCTCCTGAGAATGAGAATCGCCATGCCGGTGACCTTG GCAACATCACAGTTGGTGCAGATGACACTGCATGTTTCACCATTGTTGAC AAACAGATCCCTCTCTGTGGCCCAAATTCCATCATTGGAAGGGCTGTTGT TGTCCATGGAGACCCTGATGATCTGGCCATGGGATGCAATGG…	MVKAVVVLNSSEGVSGTVHFTQEGDGPTTVTGSVSGLKPGLHGFHVHALG DTTNGCMSTGPHFNPAGKLHGAPENENRHAGDLGNITVGADDTACFTIVD KQIPLCGPNSIIGRAVVVHGDPDDLAMGCNGQCATLFVIIAGGYLGFKTG WVGYELPVGYFPFGVDGMLAGAATVFFAYIGFDSVASTAEEVKNPQRDLT LGIAAALSICCMLYMLVSVVIVGLVPYYAMDPDTPISSAFASTCGMQRT
CsCSD5	TEA023332	Scaffold2074	ATGCTTAGATCACGTGGAACAATGGTGAAAGCTGTTGCTGTTCTTAGTAG CAATGAGGGTGTGAGTGGAACTATCTACTTCACCCAAGAAGGAAATGGTC CAACAAATGTTACGGGAAATGTTTCTGGCCTAAAGCCTGGGCTTCATGGC TTCCATGTCCATGCCCTTGGAGATACAACAAATGGTTGCATGTCAACTGG ACCACATTTTAATCCTGCTGGCAAAGAACATGGTGCTCCTGAAGATGAGA TTCGCCATGCTGGTGATCTGGGTAATGTGACAGTTGGTGGCAATGGTACT GCTAATTTCACAATTGTTGACAAGCAGATTCCTCTCTGTGGTCCGAATTC CATTATTGGGAGGGCTGTTGTCGTCCATGCAGATCCCGATGA…	MLRSRGTMVKAVAVLSSNEGVSGTIYFTQEGNGPTNVTGNVSGLKPGLHG FHVHALGDTTNGCMSTGPHFNPAGKEHGAPEDEIRHAGDLGNVTVGGNGT ANFTIVDKQIPLCGPNSIIGRAVVVHADPDDLGKAILISIVGGFSYSQYC INQHTSFVISMIHQIRSASIPLASSPTEGVSSAGGEEQRYGWQRCGEGGE HELSKSTGNAGGRVACGYKTPEAKESNFVLDALYMWDCWFLGLFNWVLKH SRLMGSSDIDNWIREAKDSTFSFWNDHVERLSNHIVALKVLFKSQLKQSQ VEHQLCHEVEIQSHLRHPNILRHYGYFYDQACKISKNIEKVLVRISVDRP FKALEESKGKATSSLLPQAEGVTCPSVCTVYYLFGIDASANA…
CsCSD6	TEA010954	Scaffold4508	ATGAGTACGGTGAAAGCGGTGGCTGTCATCACCGGCGACCCCACTGTTAG AGGCAATCTTCAGTTCGTTCAGGACTCTCAAGGACCTCATTTTAATCCAT TCAAGAAGGATCACGGAGCTCCTTCTGATAAAGAGCGTCACGCTGGAGAT TTGGGTAATATTGTTGCTGGCCCAGACGGGGTTGCAGAGATTTTCATTAA AGATATGCTGATTCCGCTACGTGGGCAACATTCCATATTGGGGAGGGCAG TAGTTGTGCATGCAGATCCTGACGATCTTGGGAGAGGGAAAGGGGAAACA TTGGCTGCTTTCATCTTTAGTCCAAATGTTATTTCTACAGCAGTGATTGG GTTTTATCTAATTGTAACAATTGATGCAACAGGTGGACATGA…	MSTVKAVAVITGDPTVRGNLQFVQDSQGPHFNPFKKDHGAPSDKERHAGD LGNIVAGPDGVAEIFIKDMLIPLRGQHSILGRAVVVHADPDDLGRGKGET LAAFIFSPNVISTAVIGFYLIVTIDATGGHDLSKTTGNAGARVGCGTSRI TPKNMMQMKQKDDLTR
CsCSD7	TEA012017	Scaffold9023	ATGCAAGCAGCAATAGCAGCCATGGCAGCTCATGCACTCCTCTTCTCAAC TACTCCATCCCATACTCTTCTTTACCCACTATTCTCTTCCCCAACCCCTC ACAACAACAACAACCCATCTCTCTTCTCTTCATTCCACGCCCTCCCCCTC CTCAAATTCACCCCCCAATCCATTTCCGTCTCCGCCACCGCCCCAAAGCC CCTCACCGCCGCCAAGAAAGCCGTAGCCGTCCTCAAGGGCAACTCCAAAG TCGAAGGCGTTGTTACCCTCTCTCAAGACGACGGTGGCCCAACCACTGTG AATGTTCGCGTTACGGGACTCGCTCCAGGACCTCATGGCTTCCATCTACA CGAGTATGGAGATACAACAAATGGGTGTATATCAACAGGAGC…	MQAAIAAMAAHALLFSTTPSHTLLYPLFSSPTPHNNNNPSLFSSFHALPL LKFTPQSISVSATAPKPLTAAKKAVAVLKGNSKVEGVVTLSQDDGGPTTV NVRVTGLAPGPHGFHLHEYGDTTNGCISTGAHFNPYKKTHGAPKDEIRHA GDLGNIIANADGVAEAKIVDGQIPLSGPNAVIGRALVVHELEDDLGKGGQ ELSLTTGNAGGRRGWFDSSISTDPRLQSIYRALCVAAFAHFIYRSMLFKA VGVLWDCATTIVSGKINVNAFIELLFQVTLTELAGSILCYALSWAVLNSG VLLSFNSVLIQLSDRGVSICILGWIVVLNSEGCLELALEGFSWLDLCFVL ESVGLDGVDVLNSVFVSVGRGVCLDSAGLDYAEEFDSE
CsFSD1	TEA003051	Scaffold2122	ATGGAAAAGGAAAAGTTGCCGTGTGTATGTGCAATCGCTAATGCATTTGG CTCCTATTGGGGCTCAAATATAACATCAAATAGAAAATGTCTGAGGAAAG CTGGTCCTGTTATGATAACTGCCAAACTTGAACTGAAGCCTCCTCCATAC CCTCTGAATGCTTTAGAACCACATATGAGCCGTGATACACTGGAGTACCA CTGGGGGAAGCACCATAGAACTTATGTAGAGAACTTAAACAGGCAAATAG TGGGAACAGAATTGGATGGAATGACATTAGAAGGCATAATCATTGCTACA TACAACAAGGGCGACCTCCTTCCTGCTTTCAATAATGCTGCACAAGCATG GAATCATGATTTCTTCTGGGAGTCTATGAAACCAGGTGGTGG…	MEKEKLPCVCAIANAFGSYWGSNITSNRKCLRKAGPVMITAKLELKPPPY PLNALEPHMSRDTLEYHWGKHHRTYVENLNRQIVGTELDGMTLEGIIIAT YNKGDLLPAFNNAAQAWNHDFFWESMKPGGGGKPSGELLELINRDFGSFE GFVTEFKAAAATQFGSGWAWLTYKANRLDVGNAVNPLPSDEDKKLVVVKS PNAVNPLVWDYTHAYYLDFQNRRPDYISTFMEKLVSWEAVNSRLEKAKAR AAEREREEEKRKREQEEGNAAGNEVTEMEMDDTLAILLGLNTIMIKVSST IHGMNQNKWKFMKKIGAVLGKVVVVEGSATPYLANYGEADVVGEGD
CsFSD2	TEA004714	Scaffold3159	ATGATAACTGCCAAACTTGAACTGAAGCCTCCTCCATACCCTCTGAATGC TTTAGAACCACATATGAGCCGTGATACACTGGAGTACCACTGGGGGAAGC ACCATAGAACTTATGTAGAGAACTTAAACAGGCAAATAGTGGGAACAGAA TTGGATGGAATGACATTAGAAGGCATAATCATTGCTACATACAACAAGGG CGACCTCCTTCCTGCTTTCAATAATGCTGCACAAGCATGGAATCATGATT TCTTCTGGGAGTCTATGAAACCAGGTGGTGGTGGAAAGCCATCCGGAGAA CTCCTAGAATTGATTAATAGAGATTTTGGTTCTTTTGAAGGATTTGTTAC AGAGTTCAAGGCAGCTGCAGCCACACAGTTTGGTTCTGGTTG…	MITAKLELKPPPYPLNALEPHMSRDTLEYHWGKHHRTYVENLNRQIVGTE LDGMTLEGIIIATYNKGDLLPAFNNAAQAWNHDFFWESMKPGGGGKPSGE LLELINRDFGSFEGFVTEFKAAAATQFGSGWAWLTYKANRLDVGNAVNPL PSEEDKKLVVVKSPNAVNPLVWDYTHAYYLDFQNRRPDYISTFMEKLVSW EAVNSRLEKAKARAAEREREEEKRKREQEEGNAAGNEVTEMYLDSEIDDS EAE
CsMSD1	TEA008360	Scaffold23267	ATGGGTTGGTCATCCTCTTGTTGCTGCAATCTTTTCCCCACAAGCTCTCA TATTCTTGGGGCTAGGGACTTGTCCAAGCTGTTGAAGAACCCCAAGCTTC CTCTTCGGGATGCACTAGAACCATATATGAGCCAAAGGACACTTGAGATG CACTGGGGAGAGCATCATCGTCTTTATGTGGAAGGTCTGAACAAACAACT TGAAAAGAATGACATACTGTATGGCCACACCATGGATGAACTTGTCAAAG TGACATATAACAATGGGAATCCATTACCAGAATTTAATAACGCTGCCCAG GTTTGGAATCATGACTTCTTTTGGGAATCGATGCAACCAGGAGGTGGTAA CATGCCCATAATGGGTCTTCTTCAGCAGATTGAAAAGGATTT…	MGWSSSCCCNLFPTSSHILGARDLSKLLKNPKLPLRDALEPYMSQRTLEM HWGEHHRLYVEGLNKQLEKNDILYGHTMDELVKVTYNNGNPLPEFNNAAQ VWNHDFFWESMQPGGGNMPIMGLLQQIEKDFASFNNFKEKFIEAALTLFG SGWVWLVLKRSEKRLEVVRTSNAVSPLVWDDIPIISLDMWEHAYYLDYKN DKGRYVNVFMNHLVSWNAAMGRMARAQAFVNLGEPKIPIA
