# Supplementary material for: Genome-wide investigation of superoxide dismutase (SOD) gene family and their regulatory miRNAs reveal the involvement in abiotic stress and hormone response in tea plant (Camellia sinensis)
Source: PLoS One. 2019 Oct 10;14(10):e0223609. doi: 10.1371/journal.pone.0223609 (PMC6786557; doi:10.1371/journal.pone.0223609)
Supplement: S2 Table — (XLSX) [file pone.0223609.s004.xlsx]

## Sheet: Sheet1
Table S2. The relative synonymous codon usage of CsSOD genes
Amino Acid	Codon	CsCSD1	CsCSD2	CsCSD3	CsCSD4	CsCSD5	CsCSD6	CsCSD7	CsFSD1	CsFSD2	CsMSD1
Phe	UUU	0.4	0.75	1	0.29	0.5	0.83	1	1.05	1.2	1.14
	UUC	1.6	1.25	1	1.71	1.5	1.17	1	0.95	0.8	0.86
Leu	UUA	0	0	0	0.26	0	0	0	1.06	0.72	1.29
	UUG	1.64	1.26	0	0.26	0	1.33	0.24	0.71	0.72	0.86
	CUU	2.18	1.58	3.27	1.57	3.75	2	1.44	1.41	3.12	1.5
	CUC	1.09	0.95	1.09	2.87	0.75	0.67	3.6	0.53	0.24	1.29
	CUA	0.55	0.32	0.55	0.52	0.75	0.67	0.48	1.06	0.48	0.21
	CUG	0.55	1.89	1.09	0.52	0.75	1.33	0.24	1.24	0.72	0.86
Ile	AUU	1.67	1.29	1.5	1.33	2.57	1.5	0	1.5	1.8	0.75
	AUC	0.67	1.29	0.5	0.33	0.43	0.75	1.29	0.38	0.3	1.88
	AUA	0.67	0.43	1	1.33	0	0.75	1.71	1.13	0.9	0.38
Val	GUU	2.18	1.87	2.35	1.33	2.15	1.69	1.18	1.43	1.14	1.6
	GUC	0.36	1.33	1.18	1.07	0.92	1.38	1.65	0.57	0.86	0.8
	GUA	0.36	0.27	0.24	0.53	0	0.31	0.24	1.14	0.29	0.4
	GUG	1.09	0.53	0.24	1.07	0.92	0.62	0.94	0.86	1.71	1.2
Ser	UCU	2	0.92	0.67	1.5	0.75	1.6	1.71	1.76	2	1
	UCC	2	0.92	0.67	2.63	0.75	0.8	3	1.06	0	0.5
	UCA	0.67	1.38	0.67	1.13	1.5	0.8	0.86	0.35	1	1
	UCG	0	0	0	0	0	0	0	0.35	0.5	0
	AGU	0.67	1.38	1.33	0.38	2.25	1.6	0	2.12	1.5	1
	AGC	0.67	1.38	2.67	0.38	0.75	1.2	0.43	0.35	1	2.5
Pro	CCU	1.5	2.18	1.71	1	2	2.4	1.85	2.22	1	1.2
	CCC	0.5	0	0.57	0.75	0.5	0.8	0.31	0.22	1	0
	CCA	1.5	1.45	1.71	2.25	1	0.8	1.54	1.56	2	1.6
	CCG	0.5	0.36	0	0	0.5	0	0.31	0	0	1.2
Thr	ACU	0.57	1.75	1.82	0.94	0.8	1.89	1.26	0.89	0	0.86
	ACC	2.86	0.75	0.73	1.88	0.4	0.42	1.05	0.44	0.67	1.71
	ACA	0	1.25	1.09	0.94	2.4	1.26	1.68	2.67	3.33	1.14
	ACG	0.57	0.25	0.36	0.24	0.4	0.42	0	0	0	0.29
Ala	GCU	1.6	2.33	3.11	0.77	3.2	1.45	1.11	1.86	1.07	1.65
	GCC	0.4	1	0.44	1.38	0.4	0.73	1.56	0.29	1.6	1.18
	GCA	1.6	0.67	0.44	1.69	0.4	1.64	1.11	1.71	1.07	1.18
	GCG	0.4	0	0	0.15	0	0.18	0.22	0.14	0.27	0
Tyr	UAU	1	0	0	1.33	0	1.43	0	0.6	1.64	0.33
	UAC	1	2	2	0.67	2	0.57	2	1.4	0.36	1.67
His	CAU	1.27	1.6	2	1.45	2	1.5	0.83	1.5	1.33	1
	CAC	0.73	0.4	0	0.55	0	0.5	1.17	0.5	0.67	1
Gln	CAA	1	0.8	0.67	1.6	1	1.2	1.6	1.5	0.92	0.2
	CAG	1	1.2	1.33	0.4	1	0.8	0.4	0.5	1.08	1.8
Asn	AAU	1.71	1.4	1.33	0.83	2	1.5	1.43	1.41	1.26	1
	AAC	0.29	0.6	0.67	1.17	0	0.5	0.57	0.59	0.74	1
Lys	AAA	1	1.2	1.33	0.91	1	1	1.25	0.9	1.13	0.62
	AAG	1	0.8	0.67	1.09	1	1	0.75	1.1	0.88	1.38
Asp	GAU	1.27	1.33	1.11	1.33	1.78	1.57	1.33	1.5	1.2	1
	GAC	0.73	0.67	0.89	0.67	0.22	0.43	0.67	0.5	0.8	1
Glu	GAA	0	1.25	1.5	0.86	1.2	1.14	1.14	1.19	1.38	1
	GAG	2	0.75	0.5	1.14	0.8	0.86	0.86	0.81	0.63	1
Cys	UGU	1	1.67	0.67	2	1	1.5	2	1	0	0
	UGC	1	0.33	1.33	0	1	0.5	0	1	0	0
Arg	CGU	1.2	0	0	1.5	1.5	0	2.4	0.67	0.6	1.5
	CGC	0	1.2	1.5	1.5	1.5	1.5	1.2	0	1.2	0
	CGA	0	0	0	0	0	1.5	1.2	0.67	0.6	0
	CGG	0	0	0	1.5	0	0	0	1	0.6	3
	AGA	3.6	0	0	0	1.5	1.5	0	2.67	1.8	1.5
	AGG	1.2	4.8	4.5	1.5	1.5	1.5	1.2	1	1.2	0
Gly	GGU	0.63	1.68	1.63	1.04	1.74	1.41	1.33	1.29	1.5	1.52
	GGC	1.47	0.9	1.04	1.22	0.87	0.71	0.83	0.52	1.25	0.76
	GGA	0.84	1.16	1.33	1.39	1.04	1.06	1.5	1.42	0.75	0.95
	GGG	1.05	0.26	0	0.35	0.35	0.82	0.33	0.77	0.5	0.76
Note: underline and boldface letter represent high and extremely high bias on the codon (>1.2, >2.0), respectively.
