# Supplementary material for: Genome-wide investigation of superoxide dismutase (SOD) gene family and their regulatory miRNAs reveal the involvement in abiotic stress and hormone response in tea plant (Camellia sinensis)
Source: PLoS One. 2019 Oct 10;14(10):e0223609. doi: 10.1371/journal.pone.0223609 (PMC6786557; doi:10.1371/journal.pone.0223609)
Supplement: S3 Table — (XLSX) [file pone.0223609.s005.xlsx]

## Sheet: Sheet1
Table S3. The functions of cis-acting elements in CsSOD promoters
Gene name	cis-acting elements	Function	Number
CsCSD1	P-box	gibberellin-responsive element	3
	GARE-motif	gibberellin-responsive element	1
	Box 4	part of a conserved DNA module involved in light responsiveness	3
	circadian	cis-acting regulatory element involved in circadian control	1
	AAAC-motif	light responsive element	1
	TATC-box	cis-acting element involved in gibberellin-responsiveness	1
	TC-rich repeats	cis-acting element involved in defense and stress responsiveness	2
	CAAT-box	common cis-acting element in promoter and enhancer regions	23
	GATA-motif	light responsive element	1
	GT1-motif	light responsive element	2
	TCT-motif	light responsive element	1
	ARE	anaerobic induction	1
	LTR	cis-acting element involved in low-temperature responsiveness	1
	MBS	MYB binding site involved in drought-inducibility	1
	chs-CMA2a	light responsive element	1
	TCA-element	cis-acting element involved in salicylic acid responsiveness	1
	GC-motif	anaerobic induction	1
	TATA-box	core promoter element around -30 of transcription start	1
CsCSD2	CGTCA-motif	cis-acting regulatory element involved in the MeJA-responsiveness	3
	Box 4	part of a conserved DNA module involved in light responsiveness	3
	CAAT-box	common cis-acting element in promoter and enhancer regions	17
	TGACG-motif	cis-acting regulatory element involved in the MeJA-responsiveness	3
	GATA-motif	part of a light responsive element	2
	MRE	MYB binding site involved in light responsiveness	1
	CCAAT-box	MYBHv1 binding site	1
	MBS	MYB binding site involved in drought-inducibility	1
	TCT-motif	light responsive element	1
	TGA-element	auxin-responsive element	2
	TATA-box	core promoter element around -30 of transcription start	1
CsCSD3	CGTCA-motif	cis-acting regulatory element involved in the MeJA-responsiveness	3
	CAT-box	cis-acting regulatory element related to meristem expression	1
	P-box	gibberellin-responsive element	1
	GARE-motif	gibberellin-responsive element	1
	I-box	part of a light responsive element	2
	Box 4	part of a conserved DNA module involved in light responsiveness	1
	TGACG-motif	cis-acting regulatory element involved in the MeJA-responsiveness	3
	TATC-box	cis-acting element involved in gibberellin-responsiveness	3
	CAAT-box	common cis-acting element in promoter and enhancer regions	18
	GATA-motif	part of a light responsive element	1
	GT1-motif	light responsive element	2
	ARE	cis-acting regulatory element essential for the anaerobic induction	6
	LTR	cis-acting element involved in low-temperature responsiveness	1
	TCT-motif	part of a light responsive element	1
	ABRE	cis-acting element involved in the abscisic acid responsiveness	1
	TATA-box	core promoter element around -30 of transcription start	1
CsCSD4	Sp1	light responsive element	1
	P-box	gibberellin-responsive element	1
	Box 4	part of a conserved DNA module involved in light responsiveness	1
	GCN4_motif	cis-regulatory element involved in endosperm expression	1
	CAAT-box	common cis-acting element in promoter and enhancer regions	8
	G-box	cis-acting regulatory element involved in light responsiveness	1
	MBS	MYB binding site involved in drought-inducibility	1
	ATCT-motif	part of a conserved DNA module involved in light responsiveness	1
	TATA-box	core promoter element around -30 of transcription start	1
CsCSD5	CGTCA-motif	cis-acting regulatory element involved in the MeJA-responsiveness	1
	P-box	gibberellin-responsive element	1
	AE-box	part of a module for light response	1
	Box 4	part of a conserved DNA module involved in light responsiveness	3
	circadian	cis-acting regulatory element involved in circadian control	1
	TCCC-motif	part of a light responsive element	2
	TGACG-motif	cis-acting regulatory element involved in the MeJA-responsiveness	1
	CCAAT-box	MYBHv1 binding site	1
	TATC-box	cis-acting element involved in gibberellin-responsiveness	2
	TC-rich repeats	cis-acting element involved in defense and stress responsiveness	1
	L-box	part of a light responsive element	1
	CAAT-box	common cis-acting element in promoter and enhancer regions	19
	MRE	MYB binding site involved in light responsiveness	1
	ARE	cis-acting regulatory element essential for the anaerobic induction	4
	GA-motif	part of a light responsive element	1
	TCT-motif	part of a light responsive element	4
	TATA-box	core promoter element around -30 of transcription start	1
CsCSD6	Sp1	light responsive element	1
	WUN-motif	wound-responsive element	1
	CAT-box	cis-acting regulatory element related to meristem expression	1
	A-box	sequence conserved in alpha-amylase promoters	1
	TC-rich repeats	cis-acting element involved in defense and stress responsiveness	1
	AACA_motif	involved in endosperm-specific negative expression	1
	GARE-motif	gibberellin-responsive element	1
	Box 4	part of a conserved DNA module involved in light responsiveness	1
	circadian	cis-acting regulatory element involved in circadian control	1
	CAAT-box	common cis-acting element in promoter and enhancer regions	9
	GATA-motif	part of a light responsive element	2
	MRE	MYB binding site involved in light responsiveness	3
	ARE	cis-acting regulatory element essential for the anaerobic induction	1
	TATA-box	core promoter element around -30 of transcription start	1
	LTR	cis-acting element involved in low-temperature responsiveness	1
	chs-Unit 1 m1	part of a light responsive element	2
	GC-motif	enhancer-like element involved in anoxic specific inducibility	1
	TCT-motif	part of a light responsive element	2
	TATA-box	core promoter element around -30 of transcription start	1
CsCSD7	ACE	cis-acting element involved in light responsiveness	1
	CGTCA-motif	cis-acting regulatory element involved in the MeJA-responsiveness	2
	ACA-motif	part of gapA in (gapA-CMA1) involved with light responsiveness	1
	Box 4	part of a conserved DNA module involved in light responsiveness	1
	circadian	cis-acting regulatory element involved in circadian control	1
	TCCC-motif	part of a light responsive element	1
	TGACG-motif	cis-acting regulatory element involved in the MeJA-responsiveness	1
	LAMP-element	part of a light responsive element	1
	chs-CMA1a	part of a light responsive element	1
	CAAT-box	common cis-acting element in promoter and enhancer regions	20
	G-Box	cis-acting regulatory element involved in light responsiveness	4
	GT1-motif	light responsive element	2
	MRE	MYB binding site involved in light responsiveness	2
	ARE	cis-acting regulatory element essential for the anaerobic induction	2
	LTR	cis-acting element involved in low-temperature responsiveness	1
	MBS	MYB binding site involved in drought-inducibility	2
	TGA-element	auxin-responsive element	1
	TCT-motif	part of a light responsive element	2
	ABRE	cis-acting element involved in the abscisic acid responsiveness	3
	TATA-box	core promoter element around -30 of transcription start	1
CsFSD1	ACE	cis-acting element involved in light responsiveness	1
	Sp1	light responsive element	1
	CAT-box	cis-acting regulatory element related to meristem expression	1
	3-AF1 binding site	light responsive element	1
	P-box	gibberellin-responsive element	1
	AE-box	part of a module for light response	1
	GARE-motif	gibberellin-responsive element	1
	Box III	protein binding site	2
	CAAT-box	common cis-acting element in promoter and enhancer regions	18
	AT-rich element	binding site of AT-rich DNA binding protein (ATBP-1)	1
	GT1-motif	light responsive element	2
	ARE	cis-acting regulatory element essential for the anaerobic induction	2
	MBS	MYB binding site involved in drought-inducibility	1
	TCA-element	cis-acting element involved in salicylic acid responsiveness	1
	TATA-box	core promoter element around -30 of transcription start	1
CsFSD2	CAT-box	cis-acting regulatory element related to meristem expression	1
	TCA-element	cis-acting element involved in salicylic acid responsiveness	1
	TCT-motif	part of a light responsive element	1
	Box 4	part of a conserved DNA module involved in light responsiveness	6
	CAAT-box	common cis-acting element in promoter and enhancer regions	20
	CGTCA-motif	cis-acting regulatory element involved in the MeJA-responsiveness	1
	TC-rich repeats	cis-acting element involved in defense and stress responsiveness	1
	ATC-motif	part of a conserved DNA module involved in light responsiveness	1
	TCCC-motif	part of a light responsive element	1
	G-Box	cis-acting regulatory element involved in light responsiveness	1
	GATA-motif	part of a light responsive element	1
	G-box	cis-acting regulatory element involved in light responsiveness	2
	GT1-motif	light responsive element	1
	MRE	MYB binding site involved in light responsiveness	1
	CCAAT-box	MYBHv1 binding site	1
	TATC-box	cis-acting element involved in gibberellin-responsiveness	1
	TCT-motif	part of a light responsive element	1
	TGA-element	auxin-responsive element	1
	ABRE	cis-acting element involved in the abscisic acid responsiveness	1
	TATA-box	core promoter element around -30 of transcription start	1
CsMSD1	CGTCA-motif	cis-acting regulatory element involved in the MeJA-responsiveness	2
	AT1-motif	part of a light responsive module	1
	TC-rich repeats	cis-acting element involved in defense and stress responsiveness	1
	Box 4	part of a conserved DNA module involved in light responsiveness	5
	CAAT-box	common cis-acting element in promoter and enhancer regions	11
	TGACG-motif	cis-acting regulatory element involved in the MeJA-responsiveness	2
	G-box	cis-acting regulatory element involved in light responsiveness	1
	MRE	MYB binding site involved in light responsiveness	1
	ARE	cis-acting regulatory element essential for the anaerobic induction	1
	LTR	cis-acting element involved in low-temperature responsiveness	1
	ABRE	cis-acting element involved in the abscisic acid responsiveness	1
	ATCT-motif	part of a conserved DNA module involved in light responsiveness	1
	GATA-motif	part of a light responsive element	1
	TATA-box	core promoter element around -30 of transcription start	1
