# Supplementary material for: Genome-wide investigation of superoxide dismutase (SOD) gene family and their regulatory miRNAs reveal the involvement in abiotic stress and hormone response in tea plant (Camellia sinensis)
Source: PLoS One. 2019 Oct 10;14(10):e0223609. doi: 10.1371/journal.pone.0223609 (PMC6786557; doi:10.1371/journal.pone.0223609)
Supplement: S4 Table — (XLSX) [file pone.0223609.s006.xlsx]

## Sheet: miRNA预测
Table S4. The predicted regulatory miRNAs of CsSOD genes
miRNA	Targeted gene	miRNA sequence length	Target start	Target end	miRNA aligned fragment	Target aligned fragment	Inhibition	Multiplicity
miR159a-1	CsCSD7	21	351	371	UUUGGAUUGAAGGGAGCUCUA	AGGAGCACACUUUAAUCCUAA	Cleavage	1
miR164-1	CsCSD4	21	29	49	UGGAGAAGGGGAGCACGUGCA	CUCAUGCACUCCUCUUCUCAA	Cleavage	1
miR166d-5p-1	CsFSD2	21	537	557	GGAAUGUUGUCUGGCUCGAGG	UCUUGUGUGGGAUGACAUUCC	Cleavage	1
miR398a-3p-1	CsCSD4	21	447	468	UGUGUUCUCAGGUCACCCCUU	UGCGGGUGACCUGGGAAACAUA	Cleavage	1
miR398a-3p-1	CsCSD7	21	411	432	UGUGUUCUCAGGUCACCCCUU	UGCGGGUGACCUGGGAAACAUA	Cleavage	1
novel_mir54	CsCSD7	24	136	159	GGUGUGGAGAGCUUGGGGAGGAUU	GCCAAUCCCAAGCCUCUCUCCACC	Cleavage	1
