# Supplementary material for: Genome-wide investigation of superoxide dismutase (SOD) gene family and their regulatory miRNAs reveal the involvement in abiotic stress and hormone response in tea plant (Camellia sinensis)
Source: PLoS One. 2019 Oct 10;14(10):e0223609. doi: 10.1371/journal.pone.0223609 (PMC6786557; doi:10.1371/journal.pone.0223609)
Supplement: S5 Table — (XLSX) [file pone.0223609.s007.xlsx]

## Sheet: Sheet1
Table S5. Specific primers of CsSOD genes and reference genes for qRT-PCR and
Classification	Genes Name		Primer (5'-3')	Annealing temperatTre（℃）
CsSOD genes	CsCSD1	Forward	CAGTTCGTTCAGGACTCTCAAG	59.1
		Reverse	GGAGTGAATATGGAAGCCGTG	61.8
	CsCSD2	Forward	TGGTGAAGGCTGTCGTTGTTC	63.5
		Reverse	AGAGACGCTTCCGGTAACTGT	60.3
	CsCSD3	Forward	ATGGTGAAGGCTGTTGTTGTTCT	62.2
		Reverse	TGTAGTTGGACCGTCTTCTTCTTG	61.9
	CsCSD4	Forward	ATGCAAGCAGCAATAGCAGC	62.4
		Reverse	CGTGGAATGAAGAGAAGAGAGA	58.7
	CsCSD5	Forward	TAGTAGCAATGAGGGTGTGAGTGG	62.6
		Reverse	CAAGGGCATGGACATGGAAG	63.7
	CsCSD6	Forward	TGAAGGCTGTCGTTGTTCTG	60
		Reverse	AACCATTCGTTGTATCACCAAGAG	61.5
	CsCSD7	Forward	TCACCCACCAATCCCTCTCTAT	62
		Reverse	ACAGTAGTTGGACCATTGTCATCT	59
	CsFSD1	Forward	CGACCTCCTTCCTGCTTTC	59.9
		Reverse	ATGCCCAACCAGAACCAAAC	62.1
	CsFSD2	Forward	CGTCTTTATGTGGAAGGTCTGAAC	61.2
		Reverse	CATTATGGGCATGTTACCACCTC	61.4
	CsMSD1	Forward	ATGGCTCTTCGGACTCTGTTG	61.7
		Reverse	TTGTGATGCTTCTGGTGATGG	62.1
Reference genes	CsGAPDH	Forward	TTGGCATCGTTGAGGGTCT	61.6
		Reverse	CAGTGGGAACACGGAAAGC	61.7
	β-actin	Forward	GCCATCTTTGATTGGAATGG	60.3
		Reverse	GGTGCCACAACCTTGATCTT	60
Regulatory miRNA	miR159a_1		TTTGGATTGAAGGGAGCTCTA	60.2
	miR164_1		TGGAGAAGGGGAGCACGTGCA	67.9
	miR166d-5p_1		GGAATGTTGTCTGGCTCGAGG	63.5
	miR398a-3p_1		TGTG-TTCTCAGGTCACCCCTT	61.9
	novel_mir54		GGTGTGGAGAGCTTGGGGAGGATT	69
miRNA reference genes	T6		CGATACAGAGAAGATTAGCATGG	59
	5.8s rRNA		ACGTCTGCCTGGGTGTCACAA	62
5' RLM-RACE	CsCSD4 5' RACE 1	Reverse	TTGGAGTTGCCCTTGAGGACGG	56.9
	CsCSD4 5' nested RACE 1	Reverse	CTTTGGGGCGGTGGCGGAGACGGAAAT	63.5
	CsCSD4 5' RACE 2	Reverse	GCTAAGTTCCTGACCACCCTTTCC	57.1
	CsCSD4 5' nested RACE 2	Reverse	CCTCGAGCTCATGAACCACTAAAGCCCTGCCAAT	64
	CsCSD7 5' RACE1	Reverse	GCTCCTGTTGACATACACCCATTTGTTG	57.5
	CsCSD7 5' nested RACE1	Reverse	GTAGTTGGACCATTGTCATCTTGAGTGAGGGGATG	62.7
	CsCSD7 5' RACE 2	Reverse	AAGGCTAAGTTCGTGACCACCCTT	55
	CsCSD7 5' nested RACE 2	Reverse	CTCAAGCTCATGAACCACGAGGGCCCTG	63.4
	CsFSD2 5' RACE	Reverse	CTAAATTCACAAAGGCCTGTGCGCGAG	58.9
	CsFSD2 5' nested RACE	Reverse	CCATTGCCGCATTCCAAGACACAAGGTGGTTC	62.9
