# Supplementary material for: Genome-wide investigation of superoxide dismutase (SOD) gene family and their regulatory miRNAs reveal the involvement in abiotic stress and hormone response in tea plant (Camellia sinensis)
Source: PLoS One. 2019 Oct 10;14(10):e0223609. doi: 10.1371/journal.pone.0223609 (PMC6786557; doi:10.1371/journal.pone.0223609)
Supplement: S6 Table — (XLSX) [file pone.0223609.s008.xlsx]

## Sheet: Sheet1
Table S6. The expression value of CsSOD genes and thier predictied regulatory miRNAs under four treatments by qRT-PCR
	CsFSD1	SD	CsFSD2	SD	CsMSD1	SD	CsCSD1	SD	CsCSD2	SD	CsCSD3	SD	CsCSD4	SD	CsCSD5	SD	CsCSD6	SD	CsCSD7	SD	csn-miR398a-3p-1	SD	miR159a-1	SD	miR166d-5p_1	SD	novel-miR54	SD	miR164_1	SD
cold-0h	0.764895	0.137905	1.17283	0.100245	1.0293	0.0588573	0.715323	0.1618	0.0813339	0.0226412	0.230579	0.0121252	0.326088	0.0119365	1.17283	0.176222	0.138696	0.0326284	0.173941	0.0682015	0.083235	0.00749941	0.352737	0.135669	0.793701	0.248176	1.1434	0.325841	26.8466	4.7781
cold-12h	0.964821	0.0555963	1.02811	0.0483915	0.722799	0.0971631	0.693355	0.0978395	0.0438382	0.00307555	1.20164	0.11674	1.80458	0.143226	2.10916	0.11568	0.751754	0.0924982	0.451146	0.133056	0.082374	0.00400285	1.77974	0.210494	1.69154	0.149914	6.90831	1.69128	9.35022	3.28569
cold-24h	1.72907	0.187935	0.847724	0.253137	1.72907	0.454782	0.888843	0.246123	0.186856	0.0442812	1.1434	0.217417	1.16473	0.0665199	0.818847	0.042495	0.351923	0.0607175	0.481854	0.0242897	1.18509	0.06918	1.18509	0.46622	0.832199	0.0910706	1.18509	0.113899	0.571041	0.0833966
cold-36h	1.00231	0.120275	0.778265	0.142797	1.55473	0.266097	1.66632	0.672458	1.39797	0.1982	1.52274	0.16273	1.30737	0.0913886	0.303549	0.027969	1.66632	0.314557	1.31342	0.128008	0.0912942	0.0128964	0.41851	0.100266	1.55473	0.278876	0.952638	0.0980152	1.55473	0.181183
cold-48h	1.07798	0.0844259	0.410845	0.0170866	0.557999	0.0193388	0.565788	0.0289962	1.25266	0.125526	1.25266	0.0716003	1.25266	0.42297	0.414181	0.0448446	1.02693	0.0859103	1.25266	0.0714246	0.263645	0.0281288	1.82766	0.219761	1.70527	0.359866	36.6735	4.18926	258.377	31.5288
PEG-0h	0.624526	0.0883728	0.709152	0.226757	0.861049	0.0750428	14.2215	1.5309	0.682626	0.0984688	0.603136	0.110043	0.19558	0.050611	0.202946	0.0298108	0.324023	0.0492965	0.547463	0.0562541	0.479355	0.0486123	0.463026	0.0198854	1.3218	0.0752115	1.10382	0.153668	33.805	1.37409
PEG-12h	0.796456	0.126015	1.07301	0.211027	0.867539	0.119367	1.88993	0.24022	1.54578	0.202503	1.40174	0.217629	0.299024	0.124795	1.54578	0.229101	1.44894	0.274136	1.54578	0.212867	1	0.236104	1	0.133796	1	0.0963597	1	0.150631	0.589134	0.0576433
PEG-24h	1	0.186239	1	0.346846	1	0.207125	1	0.174993	0.839926	0.127453	1	0.218493	1	0.28014	0.929805	0.219215	0.854607	0.139795	0.819794	0.0928959	1.22972	0.261453	0.811315	0.1222	1.25556	0.0556249	2.97935	0.287777	25.3691	3.5556
PEG-36h	0.653685	0.0714394	0.835088	0.260623	0.827406	0.176545	4.21831	0.427324	1.54221	0.188292	1.49025	0.16155	0.929805	0.103171	0.0317229	0.00951523	2.37841	0.351885	2.07053	0.329548	1.08799	0.225943	0.748289	0.0560943	3.14196	0.441855	8.27256	1.27054	139.908	17.4458
PEG-48h	0.629961	0.0252243	1.12246	0.0693149	0.747425	0.088837	15.0846	1.45271	1.78386	0.059347	1.34931	0.125956	1.01748	0.23167	1.27603	0.270508	2.05148	0.126684	1.66248	0.0645417	0.950439	0.0720782	0.532185	0.0571118	2.21402	0.200506	9.6242	1.29132	111.688	4.87807
GA-0h	1.31342	0.16742	1.08423	0.0470443	0.922316	0.0596934	0.412748	0.062146	0.899171	0.299695	0.690956	0.257031	0.210467	0.0448783	0.0626446	0.0125713	0.326088	0.0361774	0.491978	0.0260122	1.34102	0.0956169	1.22972	0.0666537	1.3218	0.0752115	0.238435	0.00789412	12.8023	1.52108
GA-12h	1.10191	0.277796	1.10191	0.0851147	0.876606	0.0676209	0.590496	0.121431	0.93088	0.283991	1.07425	0.222246	1.10191	0.154626	1.10191	0.107705	1.10191	0.209289	1.10191	0.17167	1.37872	0.199607	2.39773	0.6048	1	0.0963597	3.66802	1.07626	4.01389	0.5117
GA-24h	1.04126	0.147555	1.10063	0.0600529	0.599431	0.0495054	0.560583	0.161007	1.16608	0.0986491	0.908568	0.278097	0.703034	0.190297	0.310285	0.114555	0.88987	0.22222	0.980552	0.111259	1	0.254254	1	0.21368	1.25556	0.0556249	1	0.0993242	0.493116	0.0993581
GA-36h	0.731198	0.0814378	0.811315	0.0590305	0.731198	0.100498	0.736284	0.0875348	0.756983	0.0810916	0.722799	0.0971726	0.0860707	0.0146158	0.0195277	0.00957606	0.48689	0.029068	0.162105	0.031264	1.43727	0.454038	0.775572	0.052377	3.14196	0.441855	7.09433	2.00387	9.9636	0.700655
GA-48h	1.0656	0.238625	0.902292	0.0344876	1.35191	0.0516729	1.35191	0.0842015	1.35191	0.135062	1.35191	0.10591	0.111491	0.0160699	0.0307842	0.00604938	0.836053	0.156117	0.220421	0.0368716	2.85139	0.24788	1.23114	0.14788	2.21402	0.200506	6.13331	1.08523	7.9264	0.331004
MeJA-0h	1.52802	0.338396	3.68926	0.828746	0.444421	0.132508	0.925518	0.257632	0.542113	0.226229	0.686184	0.280282	0.497695	0.0958695	3.68926	0.707579	0.806642	0.161045	1.12246	0.191101	0.0961657	0.00630148	1.32869	0.0673868	0.20566	0.0265177	0.420934	0.0658501	2.33755	0.0878096
MeJA-12h	1.30737	0.314164	1.63203	0.240208	0.810378	0.401282	1.36604	0.238331	0.672062	0.106929	0.653685	0.0826691	0.604997	0.168932	0.243726	0.0741128	0.487452	0.0576924	0.449585	0.0489653	0.309212	0.0933766	1.51922	0.142482	1.10957	0.260556	1.39797	0.485861	2.53737	0.30092
MeJA-24h	1.8425	0.342459	1.49658	0.455454	1.8425	0.362136	1.8425	0.422747	0.672839	0.144579	0.617709	0.19438	0.111749	0.0231215	0.190122	0.0297813	0.268253	0.0412448	0.834124	0.122244	0.0972831	0.0277339	0.97942	0.0280672	1.34257	0.113947	0.494828	0.171652	1.07549	0.0710849
MeJA-36h	0.561231	0.14865	1.17013	0.0979399	0.790041	0.112381	0.68302	0.179852	0.448548	0.0434326	0.643197	0.0490714	0.134592	0.0391473	0.163799	0.0268633	0.437291	0.0792235	0.559936	0.0581074	0.315709	0.051364	1	0.0974341	0.735433	0.137818	1	0.173922	0.870551	0.121724
MeJA-48h	0.700602	0.232183	0.676737	0.1796	0.779165	0.0310076	0.779165	0.0915949	1	0.104117	1	0.0561533	1	0.0691862	0.271057	0.0788426	1	0.062369	1	0.048502	2.83497	0.585706	2.57279	0.108584	0.293887	0.0236166	1.55833	0.143464	2.21402	0.0999372
